# Supplementary material for: Metal-Modified Biochar Activates Persulfate for the Removal of Phenolic Pollutants from Water: Mechanism Prediction and Non-Radical Targeted Regulation
Source: Toxics. 2026 May 9;14(5):409. doi: 10.3390/toxics14050409 (PMC13211714; doi:10.3390/toxics14050409)
Supplement: Supplementary file 1 [file toxics-14-00409-s001.zip]

Archive with 1 entries (1 files):
- toxics-4281070-supplementary.pdf
